# Supplementary material for: NMR Untargeted and HPLC-MS/MS Targeted Metabolomic Approaches for Evaluating Styrene Exposure in the Urine of Shipyard Workers
Source: Toxics. 2024 Feb 28;12(3):182. doi: 10.3390/toxics12030182 (PMC10975827; doi:10.3390/toxics12030182)
Supplement: Supplementary file 1 [file toxics-12-00182-s001.zip]

Archive with 2 entries (2 files):
- supplementary/Supplementary.pdf
- supplementary/SupplementaryTable2.xlsx
