# Supplementary material for: NMR Untargeted and HPLC-MS/MS Targeted Metabolomic Approaches for Evaluating Styrene Exposure in the Urine of Shipyard Workers
Source: Toxics. 2024 Feb 28;12(3):182. doi: 10.3390/toxics12030182 (PMC10975827; doi:10.3390/toxics12030182)
Supplement: Supplementary file 1 [file toxics-12-00182-s001.zip › supplementary/SupplementaryTable2.xlsx]

## Sheet: Sheet1
µmol/mmol creatinine	Class	ID Class	Shift	ID Shift	Ile	Val	3-HIB	3-H-3-MB	LA +Thr	2-HIB	Ala	Lys	Acetate	N-Ac Glu	p Cresol Sulphate	pyroGlu	Gln	Citrate	DMA	Sar	Creatine	TMAO	Tau	Gly	4-HPA	Tyr	PAG	Mandelic acid	Trp	Hipp	PSI	Phenylglyoxylic acid	Hyp	2PY	Formic acid	U01	Trig	1-MNA	8-oxoGua µg/g	8-oxoGuo µg/g	8-oxodGuo µg/g	3-NO2Tyr µg/g
14AT0	Ctrl	0			1.6874	3.64552	8.70484	4.65487	29.034	6.75532	26.261	5.74843	11.3293	47.0632	15.9102	38.0192	59.6536	252.448	39.2185	8.27847	786.995	18.3396	41.7916	106.116	14.3275	11.5503	67.7101	0.158911	21.2322	315.781	45.5283	0.436728	9.57879	45.6627	12.4777	5.2072	36.5202	14.9169	0.628554	6.57543	8.52497	10.3409
14BT0	Ctrl	0			0.827319	4.87335	17.2219	4.41135	26.5464	8.43485	39.7092	7.15455	15.1304	46.0061	7.01998	29.5597	53.2907	127.805	34.4595	9.14144	707.996	32.4575	27.3496	43.4245	13.6885	11.4275	65.9369	0.175557	11.8112	162.004	42.9245	1.40449	6.01199	25.8027	22.964	6.37615	30.5227	11.9371	6.64048	7.75635	2.57475	12.4888
14CT0	Ctrl	0			0.864568	5.08537	16.6763	10.0622	28.4881	8.66587	36.2969	3.41038	28.4749	207.961	139.054	46.9428	73.0011	341.77	46.64	11.0224	691.661	68.1	44.5492	119.019	17.4753	14.2188	279.757	0.202931	34.4399	2198.56	77.6989	0.547469	11.0505	16.9268	23.4797	30.518	60.8235	7.49766	10.7368	15.1336	5.77354	21.4236
14TD1	Ctrl	0			1.06559	3.01129	8.99813	5.39906	19.6001	9.0205	22.1552	2.75524	15.197	155.082	75.0988	49.8921	44.1179	468.235	42.4193	10.0931	748.921	51.8584	46.5344	46.9702	12.0432	6.26413	189.617	0.12217	39.0996	733.82	54.6796	1.25792	33.8191	16.0006	20.8555	18.6572	38.1945	5.97056	18.9084	11.0607	6.04871	16.8529
14FT0	Ctrl	0			1.70022	5.79368	14.5165	8.70767	31.6867	7.71948	37.458	14.2536	14.9281	196.45	79.9581	30.6878	63.8843	275.026	46.599	8.72095	788.968	89.9239	120.523	84.1361	23.9052	9.77666	246.781	0.227861	39.3022	1744.57	50.3827	0.811524	14.3524	21.161	43.7057	6.35463	47.6443	9.58651	4.93533	14.1591	4.80994	17.0083
MG1A1	Ctrl	0			1.64118	4.05811	31.2457	9.16382	43.5995	12.9969	36.3934	11.6835	13.2602	82.9491	20.1459	28.7018	32.9904	217.279	52.9692	10.5592	814.108	296.763	303.992	60.5207	34.632	25.4561	412.702	0.137697	35.9152	90.8734	48.67	0.286504	1.02035	14.8271	25.972	1.90069	22.9403	5.56156	11.3646	11.3299	18.2413	4.67242
MG2A1	Ctrl	0			1.82411	8.96401	24.0268	18.4934	106.746	10.7317	87.8134	46.2759	48.4668	108.628	29.4675	30.9114	138.433	673.504	37.0839	11.5501	697.966	103.867	245.839	353.047	28.9928	21.1968	139.4	0.0989017	1.55443	300.7	45.4308	4.33045	2.64992	13.4471	129.327	0.638406	23.129	4.30494	55.6352	6.25112	13.8475	17.1309
MG3B1	Ctrl	0			2.71988	7.45665	30.9507	9.67878	95.0073	7.14468	80.3344	11.9158	68.6599	142.951	56.5219	46.8567	83.5968	387.889	74.0048	10.2958	807.897	98.13	193.529	149.269	51.9052	27.5116	169.892	0.443082	14.4659	121.872	66.639	3.14975	4.89003	14.3503	103.288	0.505123	12.9394	0.595944	15.3592	5.17439	4.86889	5.98168
MG4A1	Ctrl	0			1.22986	4.86311	16.8998	14.0651	58.6923	14.3657	37.2394	4.03774	27.1674	181.124	87.0448	47.7397	128.4	507.443	80.6193	9.52341	742.741	237.638	157.585	154.249	40.2998	17.0502	244.479	0.34532	72.8548	465.396	50.3804	0.295233	9.70705	11.5453	31.8745	14.1901	68.1213	7.89803	19.193	11.5259	17.6249	3.62391
MG5A1	Ctrl	0			1.47137	5.44175	11.1497	6.36464	37.1728	11.0413	36.1182	4.58403	10.5724	44.6504	17.1352	23.4039	88.3883	259.139	37.1906	17.3643	722.484	103.652	118.825	85.7047	14.5108	13.9045	67.1492	0.506061	26.9914	243.244	46.0119	2.05798	28.2792	18.0792	26.24	25.7222	30.9181	13.0592	21.8307	13.8291	13.2163	5.12259
MGCC	Ctrl	0			1.17089	4.53543	19.6298	12.0656	50.6636	11.0033	39.8222	13.1415	20.5324	124.605	56.4153	32.544	63.3963	152.815	67.7158	9.47352	603.074	101.084	66.7258	83.6572	17.4122	18.4082	170.644	0.0344115	61.6813	765.278	48.4259	0.511811	5.53366	19.684	32.1133	17.939	56.6532	9.66168	18.1307	9.41037	8.23735	4.56127
MGLF	Ctrl	0			0.305319	3.99056	34.3601	8.58078	113.306	6.84813	94.2257	117.568	24.3644	62.0152	23.1163	30.8533	110.434	519.964	39.9842	7.96331	703.259	102.772	105.714	144.022	17.3732	19.8232	117.296	0.311284	46.8204	243.95	41.6878	2.27699	9.65517	16.413	29.303	34.4007	57.1418	7.06288	15.3648	0.850513	5.83752	10.6169
LD18A	Ctrl	0			2.23722	6.01267	16.7888	6.64782	29.9182	6.27242	44.0788	8.49183	32.9275	248.026	71.0579	39.7323	85.4109	446.314	37.4575	15.5738	703.49	41.7903	44.0493	132.178	32.8481	18.1056	333.248	1.70912	114.28	367.873	53.5791	0.244051	7.20631	16.3136	26.6177	43.2324	25.7253	8.01751	11.3514	7.87477	2.6818	21.1575
LD25A	Ctrl	0			1.49463	9.50906	39.1635	14.0558	71.734	8.91896	78.9962	25.6832	47.1105	53.7625	8.4484	29.4081	132.719	437.832	37.5017	6.67754	712.107	85.9248	126.589	119.446	32.7776	16.444	91.9227	0.0261857	19.1269	219.15	40.224	0.225137	0.620998	33.6281	57.2855	8.75174	27.1286	7.9245	2.07381	8.15691	3.01279	15.975
LD29A	Ctrl	0			2.0978	5.55462	20.4152	10.6108	37.4178	9.32468	51.512	21.7799	58.1011	149.182	5.70329	32.4274	68.7709	191.834	44.7013	11.9085	654.808	89.7611	71.1602	97.6844	81.4931	17.4438	272.119	0.401749	10.7063	77.8636	60.7281	0.54464	4.90351	16.9499	29.3315	0.612601	9.82688	3.21058	11.5051	11.4016	2.95334	16.3168
LD34A	Ctrl	0			2.12334	6.31386	14.231	4.96143	37.1611	5.76572	53.2156	9.18794	36.3248	100.18	44.0526	43.0802	102.535	365.701	41.917	11.3883	695.746	56.6383	56.3961	112.38	14.3802	17.9435	121.856	0.0505082	26.8353	349.326	48.4203	1.74013	5.62803	17.692	35.0558	5.54888	97.3152	6.43614	13.0374	4.74774	1.65088	27.3272
LD60A	Ctrl	0			2.66245	9.16318	18.7058	16.4277	40.4945	12.6612	32.0911	31.6579	48.5637	96.6037	47.7596	73.7014	142.416	711.617	37.9678	17.6585	690.984	107.266	91.4594	137.912	38.866	17.1414	189.326	0.187369	44.72	1572.06	60.6736	1.59327	10.5305	18.5358	95.3428	9.9598	77.606	8.71638	51.7865	17.0184	1.78729	21.623
SB01FT	Esposti	1	After Shift	1	1.88014	6.45658	11.8423	9.14717	50.1386	9.07958	54.7882	43.014	10.7732	103.547	16.6247	46.2376	101.616	428.569	40.0488	12.108	620.427	48.4624	157.626	162.042	64.8893	26.2611	127.544	0.080537	15.4569	206.49	46.7151	0.156993	5.11845	14.5171	72.4132	32.6201	71.0434	3.52653	92.2393	6.37396	25.4521	28.5682
SB02FT	Esposti	1	After Shift	1	2.09726	4.66639	10.0318	5.71253	35.7746	8.81904	23.186	7.75914	10.3892	22.3158	3.99957	34.4298	172.537	348.967	35.0966	9.98923	633.264	9.17804	79.2565	199.331	14.9642	19.1309	59.8093	12.25	21.2873	432.642	40.7699	3.22108	13.9766	25.4232	34.4497	43.0343	125.462	7.05951	174.158	4.90711	14.2259	15.4531
SB03FT	Esposti	1	After Shift	1	1.62669	5.32407	18.5766	9.24046	50.4067	8.61065	47.413	60.7789	21.2285	42.1227	24.723	32.3744	101.975	258.671	64.9372	7.63974	617.969	105.468	203.014	152.202	34.6313	18.3953	53.6421	17.3523	11.4355	285.317	40.1208	5.78437	8.36208	21.987	32.3329	19.3781	48.135	3.38455	90.7721	1.01764	20.2207	57.4485
SB04FT	Esposti	1	After Shift	1	1.26905	6.24445	12.657	8.42073	26.2897	10.8869	27.2865	12.8746	27.6051	98.5238	63.8191	49.3214	96.2277	220.515	50.0741	9.00693	690.716	60.2942	43.5601	53.1379	23.0724	19.9591	149.381	0.475088	41.7339	288.295	53.7385	3.45124	5.60312	20.8066	45.0127	23.0836	42.4693	4.01799	120.97	9.93691	40.1974	46.0695
SB05FT	Esposti	1	After Shift	1	1.57267	3.50019	13.0352	6.23637	45.5928	6.47894	50.4137	73.6862	23.068	133.957	8.38657	30.7861	94.5435	334.49	32.8809	6.10615	609.883	15.1096	126.013	143.307	103.775	35.6695	191.533	0.119481	14.4951	184.679	31.6811	0.36656	8.91216	24.8789	28.0747	67.701	105.519	7.78907	84.4522	2.66645	15.9557	18.9458
SB06FT	Esposti	1	After Shift	1	1.41959	5.22214	15.4879	11.4351	51.2934	9.86433	79.5356	4.88141	19.5108	132.231	42.4526	57.5822	204.313	911.914	31.1039	22.6419	660.582	33.9532	107.233	192.157	41.6217	18.5991	170.585	33.9561	36.0006	470.234	43.7531	28.352	6.24643	14.4672	92.7031	51.8984	114.103	3.51024	136.93	18.482	20.9669	15.0133
SB07FT	Esposti	1	After Shift	1	0.700082	6.13163	15.7093	13.272	38.386	9.6865	46.4356	13.8898	29.0976	68.6737	16.9451	66.1663	111.986	568.317	33.5431	7.53644	682.48	50.6316	71.2216	164.156	26.1657	20.1225	68.231	126.145	10.936	124.504	43.5737	36.0285	2.33524	12.8736	59.2966	22.2104	42.2472	2.64701	67.5203	3.87115	13.5002	15.597
SB08FT	Esposti	1	After Shift	1	0.991522	5.17577	10.6969	6.99047	35.7861	7.47589	44.3054	7.81092	10.1448	58.7257	11.2642	50.5106	103.155	513.775	42.8386	24.2596	591.138	25.1954	164.257	146.125	24.9065	19.4983	89.6226	18.5142	48.0673	737.941	46.4091	2.14413	5.34462	16.9993	27.8796	54.904	79.1245	3.78664	58.6124	18.1882	18.4637	23.3866
SB09FT	Esposti	1	After Shift	1	0.597427	4.53446	11.2076	10.7758	40.3719	7.22579	39.0479	36.8132	16.2798	64.1041	43.9619	22.6433	94.5692	406.943	46.1357	6.69966	652.766	2.71983	173.083	167.337	12.6999	10.7802	85.2949	23.0589	30.5986	94.7858	36.0262	4.73899	6.41211	20.7338	38.5306	0.280815	5.0333	7.08703	52.8765	1.5629	8.25097	6.84215
SB10FT	Esposti	1	After Shift	1	1.14894	6.40652	13.2623	9.3354	37.6456	9.63615	39.0657	5.35419	8.95698	61.9043	7.38853	38.3047	92.7342	318.189	222.969	7.86229	612.635	962.08	48.106	103.689	22.8196	24.8553	82.4676	110.952	29.2038	129.979	39.5665	41.5802	8.71427	7.7891	26.8402	57.3558	83.655	1.5865	63.3616	13.4507	12.8528	16.9143
SB11FT	Esposti	1	After Shift	1	0.498622	4.38236	18.8631	7.99708	32.5669	4.81082	28.9874	4.12044	11.704	70.0924	20.256	33.5673	91.7158	302.08	30.3868	9.06627	647.83	86.3122	123.9	114.305	20.9002	18.7279	97.8659	493.103	17.4426	540.278	36.8822	140.706	10.0276	21.7107	31.2025	35.3458	88.6822	4.66745	104.502	11.6189	10.6969	14.8726
SB12FT	Esposti	1	After Shift	1	1.4471	7.10878	15.2934	8.02845	63.2075	7.57176	79.6116	17.1249	18.7739	138.93	70.6274	39.5908	99.6026	503.5	31.4525	7.93296	638.202	97.3317	224.93	112.559	37.3425	26.151	161.58	0.137914	40.7087	500.176	48.8443	1.13012	10.267	35.4669	58.7142	42.9549	36.863	5.64388	91.9476	4.91009	23.0587	17.257
SB13FT	Esposti	1	After Shift	1	1.54287	6.65307	13.8913	5.6924	43.9811	11.053	49.2847	9.34903	33.0082	44.9863	17.1736	42.6001	123.874	534.794	106.167	15.2808	997.04	92.9126	154.082	148.831	31.6977	16.6652	82.7823	0.0272126	9.34307	345.61	41.1935	0.965475	11.2301	41.8996	73.3778	37.8871	63.3617	11.934	17.9681	4.10037	13.5909	10.5006
SB14FT	Esposti	1	After Shift	1	0.539905	3.70157	14.4545	4.60869	48.4294	6.69152	53.6415	10.2851	11.4362	98.4678	37.4584	41.7343	95.1386	302.303	40.9002	10.5408	634.978	32.3941	43.6892	253.528	19.5049	15.3865	140.714	0.133862	37.717	351.09	41.4888	7.64965	18.9532	14.6043	26.0978	73.7316	86.1914	2.8106	8.93167	4.28361	20.3547	8.11573
SB15FT	Esposti	1	After Shift	1	1.66213	4.63065	11.8637	6.70704	55.1723	9.14724	48.3576	12.0038	14.5173	89.7025	43.1046	44.6961	145.69	488.231	44.822	9.77617	576.643	22.2422	154.072	283.799	21.7825	15.675	122.695	0.0489044	25.5072	620.358	48.5387	0.988452	12.161	25.2271	40.2976	91.4086	136.962	7.77891	30.9615	3.72614	27.6817	10.0638
SB16FT	Esposti	1	After Shift	1	0.98541	4.49237	9.56393	5.94852	34.1289	9.47768	33.7827	4.72935	10.324	80.04	26.0679	41.0564	82.355	295.035	35.7673	7.35571	694.015	1.49311	148.144	74.1568	23.6111	13.3076	85.5567	38.4053	29.3171	195.214	43.4101	26.1921	8.39245	11.6133	13.743	30.7724	40.44	2.37007	49.3849	2.50585	18.2681	6.23165
SB17FT	Esposti	1	After Shift	1	1.47511	4.33682	12.1295	6.24545	74.7333	9.90252	38.7604	8.46451	18.6447	31.4925	2.91226	39.8084	177.565	438.175	37.6581	8.11043	854.666	51.7401	136.241	197.803	30.104	16.9704	91.7569	2.14063	18.6173	196.071	41.4416	0.640019	15.6414	33.4004	60.5196	102.105	152.28	10.4909	52.3372	3.28445	29.4822	7.99811
SB01IT	Esposti	1	Before Shift	0	1.06637	4.2033	11.1996	8.34239	41.9408	11.1966	39.0046	6.8176	20.9459	74.1411	12.7016	57.2191	160.118	479.032	41.3946	16.3935	569.122	28.8039	173.742	147.987	39.3979	19.2336	103.394	0.225642	15.0217	148.195	49.2854	5.05798	8.02407	13.6141	48.4906	124.091	95.8976	5.22695	53.3134	6.13441	25.4752	23.7571
SB02IT	Esposti	1	Before Shift	0	0.612921	4.32369	11.3226	6.34058	40.8613	8.69132	22.6495	6.40839	12.3939	28.1034	6.43326	36.0096	109.361	304.085	36.1844	11.678	632.199	3.0689	115.128	229.144	15.7202	17.7696	56.8703	0.270704	12.838	191.366	42.5602	0.165488	11.5918	25.7151	47.4163	87.9313	157.067	12.9136	140.124	3.39135	23.0707	27.1149
SB03IT	Esposti	1	Before Shift	0	1.2605	4.64267	15.4487	8.95856	38.9373	9.62466	41.4129	55.2862	15.0148	67.8944	32.6951	25.8297	81.1471	292.656	68.6627	9.37619	591.093	179.975	152.757	141.916	30.5114	16.2071	92.4257	0.0439554	18.2111	610.578	46.1518	0.0803146	10.0086	23.2736	36.6899	50.477	60.2854	5.78075	70.3417	2.75557	17.0579	14.6847
SB04IT	Esposti	1	Before Shift	0	0.783886	4.40053	17.773	8.35027	40.2399	11.3214	24.5809	12.4386	50.8926	185.338	72.9688	49.5231	68.0942	235.965	51.659	9.45603	748.315	80.6443	28.1563	66.9616	37.5093	24.316	264.744	1.0932	46.8178	312.235	68.6594	0.169432	3.22409	22.309	50.8848	12.1466	54.8461	3.09116	121.932	40.8618	43.7272	42.1098
SB05IT	Esposti	1	Before Shift	0	2.60963	6.05018	18.3472	9.08741	55.4317	5.63939	79.7508	148.006	50.8779	195.964	7.18434	29.0998	150.872	385.226	34.5223	8.24633	596.545	12.949	134.53	200.832	132.499	41.7353	230.162	0.322733	27.4907	287.234	36.0473	1.66244	3.72798	22.74	40.062	31.2524	37.6955	7.49491	52.6436	0.569052	19.0847	45.6275
SB06IT	Esposti	1	Before Shift	0	1.86708	5.27997	13.8355	7.18037	43.8817	9.77934	71.782	4.06916	11.3302	154.27	58.0924	27.2006	137.533	654.385	36.5617	7.34913	635.845	33.9306	98.19	182.459	25.4773	18.2322	183.444	0.114314	21.5915	757.433	45.6777	2.09001	4.48741	13.8428	89.3778	7.04356	43.7798	3.15301	87.7542	5.55786	22.6774	21.4749
SB07IT	Esposti	1	Before Shift	0	1.23185	6.09619	23.2647	13.0271	40.7852	10.3576	49.4423	51.7205	22.6228	88.5201	25.3158	50.1068	95.1251	593.788	47.4428	8.94804	674.036	76.9631	33.7594	127.665	16.7678	23.5259	103.944	0.020888	18.7039	260.47	52.3885	0.144004	2.04392	12.9108	57.2848	3.51241	18.4051	3.68912	52.3657	7.86771	21.3295	34.2099
SB08IT	Esposti	1	Before Shift	0	0.870822	5.36969	10.4608	8.31603	44.4841	9.60997	39.8685	25.9299	24.9057	119.687	24.2809	31.02	113.486	690.418	39.3407	32.8873	653.467	72.7803	85.7439	155.796	25.7288	15.3343	154.04	0.0294091	47.2156	492.105	55.9765	1.31945	17.1917	25.7952	55.037	11.6101	54.4433	16.8507	87.2052	6.62305	24.3366	26.8066
SB09IT	Esposti	1	Before Shift	0	1.33467	3.95454	10.0728	9.04813	30.4086	6.57409	33.3371	26.6063	8.35483	92.8137	54.0938	24.0906	64.15	242.63	42.0967	8.40203	650.8	13.8492	90.1699	111.671	9.5594	8.23903	131.696	0.10044	54.7836	141.763	0.52398	0.377525	8.92169	21.2918	14.1374	0.203441	8.66171	8.38578	18.6141	2.43215	9.67394	6.95107
SB10IT	Esposti	1	Before Shift	0	3.92713	7.08906	17.0384	7.85855	48.3518	8.69159	38.4833	5.04167	7.30973	52.1983	7.53995	30.1554	96.9394	284.525	123.485	8.18694	621.475	1028.91	59.6316	89.902	14.8192	22.7918	66.1247	23.4251	27.5362	111.955	41.7021	38.6313	7.63795	7.93789	21.9344	38.1364	32.9483	1.74541	20.7856	10.7623	19.4322	11.7784
SB11IT	Esposti	1	Before Shift	0	2.11799	5.94085	32.5892	16.7637	47.9889	5.72324	50.7839	10.5336	17.5347	83.1491	24.7829	36.1566	92.5003	339.671	30.9392	8.96647	912.343	72.5074	172.63	180.657	34.5535	25.0034	110.578	19.0065	22.5953	614.766	39.8789	21.1875	2.91302	23.6257	43.2025	26.5144	76.0745	4.82226	34.2287	13.8749	17.2057	14.0631
SB12IT	Esposti	1	Before Shift	0	1.74234	6.71635	22.4193	8.7895	38.4476	6.53821	61.1749	38.0561	25.6145	113.221	42.894	34.2978	95.5529	478.143	37.428	6.15375	804.703	128.608	209.641	118.418	34.8832	18.9821	126.921	0.0920804	26.2903	270.45	35.6492	0.260934	2.89111	31.5834	67.5306	6.24255	21.879	4.86698	14.9983	2.27632	14.031	20.4691
SB13IT	Esposti	1	Before Shift	0	0.743755	3.91332	9.11039	5.07381	25.4066	9.61842	19.4761	8.89515	14.371	99.4687	23.8548	28.666	75.6128	226.353	169.419	20.3726	671.217	620.926	21.632	92.5592	19.215	11.6761	139.417	0.83111	16.6509	327.444	47.5275	0.543492	6.84596	37.996	39.9439	7.0199	25.4753	8.10977	6.23652	3.90689	21.327	10.9535
SB14IT	Esposti	1	Before Shift	0	0.907913	5.23824	17.5954	6.25789	38.1572	7.5993	61.8353	34.624	14.5852	113.498	41.1254	57.8056	107.339	228.039	44.3825	10.1739	719.039	47.0352	64.9359	254.88	18.3284	17.8124	147.047	0.148564	41.6765	577.615	46.7781	0.27108	9.39476	18.5057	35.8328	23.4911	65.0718	6.6992	40.7118	3.29913	20.4939	8.81032
SB15IT	Esposti	1	Before Shift	0	1.15045	4.99494	13.5173	8.76511	39.6896	8.76703	45.021	18.5468	16.4471	92.9631	35.0131	53.8606	109.129	335.698	53.6663	14.2242	728.256	57.0868	67.6764	171.345	26.5948	10.1385	121.96	0.0547503	23.3506	718.749	52.5602	0.125949	7.67215	18.5857	34.1684	27.457	73.5617	6.01823	40.5724	3.70033	38.4361	9.64246
SB16IT	Esposti	1	Before Shift	0	1.40773	4.04811	9.41996	4.20571	32.7956	8.03064	26.813	8.02051	8.88016	70.8988	24.0972	28.908	54.8071	199.653	43.5364	7.25752	719.561	12.7314	112.857	67.9806	22.4042	15.2491	95.0879	5.14935	25.9685	334.773	44.1823	12.7575	15.4175	3.80766	12.5933	16.8357	14.2334	3.38437	6.90264	2.59481	13.0954	2.77701
SB17IT	Esposti	1	Before Shift	0	2.18751	5.65103	14.5706	10.5583	82.1936	6.82677	24.7734	21.6681	26.0683	46.1909	3.10591	24.7376	104.71	174.107	48.247	8.44789	734.277	44.8178	134.365	134.117	26.3028	16.6623	0.509122	1.94571	20.5325	194.59	42.83	0.25082	7.05884	24.3843	43.4152	22.6193	122.768	7.74089	30.1603	4.51113	28.7746	19.0849
